# Supplementary material for: Compositional and temporal division of labor modulates mixed sugar fermentation by an engineered yeast consortium
Source: Nat Commun. 2024 Jan 26;15:781. doi: 10.1038/s41467-024-45011-w (PMC10817915; doi:10.1038/s41467-024-45011-w)
Supplement: Supplementary file 3 — Supplementary Data 1 [file 41467_2024_45011_MOESM3_ESM.xlsx]

## Sheet: Supplementary Table 1
Supplementary Data 1: Variables and parameters of the mathematical model.
Symbol	Definition	Inferred value with confidence interval	Unit
			(if have)
X	The concentration of xylose in environment	(variable)	g L-1
G	The concentration of glucose in environment		g L-1
E	The concentration of ethanol in environment		g L-1
Nx	The cell population of YX measured in OD600		1OD600
Ng	The cell population of YG measured in OD600		1OD600
Rx	The intracellular precursor concentration of YX		g L-1 (1OD600)-1
Rg	The intracellular precursor concentration of YG		g L-1 (1OD600)-1
C	The intracellular concentration of NAD+ in YX		-
O	The concentration of oxygen in environment		-
αx	Maximal consumption rate of xylose for YX	[4.08 ± 1.07]e-1	g L-1 h-1 (1OD600)-1
Kx	Half-velocity constant of xylose consumption for YX	[6.07 ± 4.94]	g L-1
kx	Sensitivity of xylose consumption on ethanol	[6.22 ± 3.29]e-2	L g-1
αg,c	Maximal consumption rate of glucose for YG (YG2∆ALD6)	[3.16 ± 1.81]e-1	g L-1 h-1 (1OD600)-1
Kg,c	Half-velocity constant of glucose consumption for YG (YG2∆ALD6)	[2.57 ± 3.36]e1	g L-1
αg,t	Maximal consumption rate of glucose for YG (YG0∆ALD6)	[1.33 ± 0.36]	g L-1 h-1 (1OD600)-1
Kg,t	Half-velocity constant of glucose consumption for YG (YG0∆ALD6)	[1.02 ± 1.21]e1	g L-1
KC	Half-velocity constant of NAD+ for xylose consumption	[1.34 ± 2.01]	-
αepg , αepx	Maximal production rate of ethanol	[1.33 ± 5.45]	g L-1 h-1 (1OD600)-1
Kepg , Kepx	Half-velocity constant of ethanol production	[1.47 ± 13.00]e-1	g L-1 (1OD600)-1
αecg , αecx	Maximal reassimilation rate of ethanol	[2.59 ± 2.62]e-2	g L-1 h-1 (1OD600)-1
Kecg , Kecx	Half-velocity constant of ethanol reassimilation	[6.98 ± 27.08]	g L-1
kecx	Sensitivity of ethanol reassimilation on xylose	[4.10 ± 24.73]e1	L g-1
kecg	Sensitivity of ethanol reassimilation on glucose	[3.55 ± 20.65]e1	L g-1
αng , αnx	Maximal flux to growth	[1.23 ± 11.46]e-1	g L-1 h-1 (1OD600)-1
Kng , Knx	Half-velocity constant of cell growth flux	[1.07 ± 8.58]e-1	g L-1 (1OD600)-1
αmg , αmx	Maximal flux to maintenance	[2.77 ± 17.45]e-3	g L-1 h-1 (1OD600)-1
Kmg , Kmx	Half-velocity constant of maintenance flux	1e-06	g L-1 (1OD600)-1
vb	The supplement rate of oxygen from environment	[2.04 ± 4.39]e-2	h-1
αo	Maximal consumption rate of oxygen	[8.67 ± 52.00]e-2	(h∙1OD600)-1
Ko	Half-velocity constant of oxygen consumption	[1.13 ± 35.46]e-1	-
αbc	Maximal basal consumption of NAD+	[9.62 ± 16.74]e-2	h-1
Kbc	Half-velocity constant of basal NAD+ consumption	[6.92 ± 19.67]e-2	-
βx	Yielding constant from xylose to precursor	[0.641 ± 1.375]	-
βg	Yielding constant from glucose to precursor	[0.958 ± 2.089]	-
βepg , βepx	Yielding constant from precursor to ethanol	[0.505 ± 1.475]	-
βecg , βecx	Yielding constant from ethanol to precursor	[0.793 ± 2.311]	-
γg , γx	Conversion coefficient from precursor to biomass	[1.29 ± 11.50]	L (1OD600) g-1
βo	Conversion coefficient from oxygen to NAD+	[1.03 ± 1.33]e2	1OD600
kxc	NAD+ consumed in utilizing unit weight xylose	[0.776 ± 1.660]	L (1OD600) g-1
