# Supplementary material for: Compositional and temporal division of labor modulates mixed sugar fermentation by an engineered yeast consortium
Source: Nat Commun. 2024 Jan 26;15:781. doi: 10.1038/s41467-024-45011-w (PMC10817915; doi:10.1038/s41467-024-45011-w)
Supplement: Supplementary file 5 — Source Data [file 41467_2024_45011_MOESM5_ESM.xlsx]

## Sheet: Fig. 1
Figure 1C	YG1 (Glucose) 1	YG1 (Glucose) 2	YG1 (Xylose) 1	YG1 (Xylose) 2	YG1 (Glucose+Xylose) 1	YG1 (Glucose+Xylose) 2	YG1 (Glucose+Xylose) 1	YG1 (Glucose+Xylose) 2
	Glucose	Glucose	Xylose	Xylose	Glucose	Glucose	Xylose	Xylose
Sugar consumption rate (g/L*h)	1.68535	1.76277	-0.0314383	0.00153229	1.4145	1.45475	0.062206	0.0432309
Figure 1D	YX1 (Glucose) 1	YX1 (Glucose) 2	YX1 (Xylose) 1	YX1 (Xylose) 2	YX1 (Glucose+Xylose) 1	YX1 (Glucose+Xylose) 2	YX1 (Glucose+Xylose) 1	YX1 (Glucose+Xylose) 2
	Glucose	Glucose	Xylose	Xylose	Glucose	Glucose	Xylose	Xylose
Sugar consumption rate (g/L*h)	-0.00621344	-0.0190073	0.448275	0.33652	0.00406042	-0.00944781	0.190009	0.178202
Figure 1F	YX1 (Glc - /Xyl +) 1	YX1 (Glc - /Xyl +) 2	YX1 (Glc + /Xyl +) 1	YX1 (Glc + /Xyl +) 2	YX2 (Glc - /Xyl +) 1	YX2 (Glc - /Xyl +) 2	YX2 (Glc + /Xyl +) 1	YX2 (Glc + /Xyl +) 2
Xylose consumption rate (g/L*h)	0.448275	0.33652	0.190009	0.178202	0.447482	0.265588	0.530375	0.499323
Figure 1G
Time (h)	Xylose (YX2) 1	Xylose (YX2) 2	OD600 (YX2) 1	OD600 (YX2) 2	Glucose (YX2) 1	Glucose (YX2) 2
0	19.8321	19.3043	1.088	1.083	0.144208	0.134554
8	17.9463	18.1309	3.3833	3.544	0.184825	0.183926
12	15.3861	14.9067	6.313	6.479	0.255203	0.27185
24	9.0925	12.9302	8.393	10.33	0.280404	0.502708
48	0.268248	0.566316	14.52	12.99	0.908679	0.941202
72	0	0	11.59	12.14	1.1667	1.20792

## Sheet: Fig. 2
Figure 2A	YG1						YG2
Time (h)	OD600		Glucose		Xylose		OD600		Glucose		Xylose
0	0.894	1.388	19.147	19.4921	21.1718	21.1502	1.32	1.155	22.0886	20.7555	24.1751	20.2115
6	3.257	3.127	15.6061	15.6601	20.9079	21.1412
12	8.879	8.579	2.17299	2.03512	17.6989	18.0611	4.406	3.84	19.1926	18.9669	24.1858	20.6551
24	15.33	13.93	0	0	13.5462	13.805	11.64	11.777	2.8027	2.74003	20.0401	19.4666
36	17.77	16.55	0.276624	0.264272	13.6293	14.1628	14.93	15.8	0.266107	0.150243	18.035	17.7294
48	15.12	16.59	0.25414	0.236836	13.2911	13.7552	14.67	17.46	0	0	18.2465	16.919
Figure 2B	YX1						YX2
Time (h)	OD600		Glucose		Xylose		OD600		Glucose		Xylose
0	1.035	0.64	20.172	19.8173	19.845	20.6784	1.009	0.94	19.7069	19.2081	20.8996	20.0154
6	2.274	2.177	22.3578	21.2542	20.6065	20.6603
8							3.563	3.505	19.9905	17.6422	19.2723	16.8122
12	7.163	7.336	21.0526	20.3612	12.22	13.098	6.428	7.533	19.6675	20.0959	16.1653	16.3402
24	12.61	12.79	22.1449	21.7601	2.83388	3.24508	10.01	10.64	19.9216	20.9148	8.1706	8.03165
36	14.83	14.65	21.3718	22.9856	0	0
48	14.29	13.54	24.8476	23.8578	0	0	14.18	14.26	22.0934	23.181	0	0
Figure 2C	YG1 1	YG1 2	YG2 1	YG2 2	YX2 1	YX2 2	YX3 1	YX3 2
	Glucose	Glucose	Glucose	Glucose	Xylose	Xylose	Xylose	Xylose
Sugar consumption rate (g/L*h)	1.4145	1.45475	0.803577	0.750645	0.530375	0.499323	0.708798	0.726389
Figure 2D
Time (h)	OD600		Glucose		Xylose
0	1.449	1.211	23.1271	23.0752	24.7092	23.1586
6	1.748	1.818	23.0904	22.232	25.468	23.2755
12	6.402	6.02	10.5451	11.8806	22.618	21.9028
18	11.56	12.38	0.584699	0.695764	17.4776	18.9165
24	15.91	17.25	0.307524	0.388727	12.6035	12.4663
48	30.69	34.9	0.746101	0.947718	7.09021	1.84202
72	28.41	27.54	0.47941	0.550675	1.22648	1.22641
Figure 2E
Time (h)	OD600		Glucose		Xylose
0	1.097	1.289	23.012	22.7417	22.1524	22.41
12	8.027	7.01	16.1665	16.7632	16.9704	17.3876
24	13.63	13.05	7.27552	8.65114	8.63778	8.74788
36	17.88	17.66	3.94963	4.90613	2.64679	2.32107
48	20.94	18.53	2.28037	3.11433	0.866054	0.814691
60	22.54	21.27	2.32519	1.59361	0.713337	0.719048
72	20.39	20.19	1.71927	1.0719	0.784737	0.794734

## Sheet: Fig. 3
Figure 3A
Time (h)	Glucose		Xylose		Ethanol		OD600
0	48.7795	49.6327	53.1921	56.2426	0	0	6.958	9.141
12	54.2172	45.7029	53.7309	45.8746	4.05952	3.96	6.794	8.449
24	41.2007	46.6938	27.3598	31.6298	12.4228	12.2521	9.656	9.64
36	36.6348	41.6443	15.8194	17.8018	19.138	16.0861	15.01	11
48	31.179	30.0867	5.74987	4.31297	24.3638	24.4436	16.7	18.05
60	27.8285	26.0644	2.44284	1.56108	26.893	26.5748	16.38	19.73
72	24.2276	22.2485	0.63258	0.188037	27.9356	26.9719	17.6	18.33
84	22.4214	19.6327	0.192568	0	27.5645	26.6085	18.45	22.91
96	19.3037	18.216	0	0	27.0543	25.2048	15.09	16.03
120	12.0558	15.4787	0	0	23.8985	25.8929	18.23	21.1
Figure 3B
Time (h)	Glucose		Xylose		Ethanol		OD600
0	48.6159	50.5334	54.9478	55.2479	0	0	7.241	7.439
12	41.8845	42.4714	46.4686	46.2618	4.65625	4.44666	8.481	11.26
24	31.2266	29.7737	31.8585	30.3973	15.2758	15.7399	12.57	11.48
36	22.3084	20.8097	21.5867	20.4579	22.583	23.2767	15.82	15.64
48	12.3204	14.1686	10.8026	12.0257	29.1681	28.5793	22.29	22.88
60	10.7728	9.358	6.26781	5.33891	29.7958	30.4602	19.94	19.84
72	7.71709	8.71862	2.52437	3.02039	30.5781	29.8426	19.29	19.28
84	7.86671	6.18403	1.99995	0.763005	28.3011	28.4617	22.89	22.07
96	5.74752	6.70204	0.625067	0.727018	26.358	27.5079	17.84	16.05
120	4.15438	5.21915	0	0	23.645	22.2431	18.96	20.28
Figure 3C
Time (h)	Glucose		Xylose		Ethanol		OD600
0	49.5426	50.4223	54.8545	56.3859	0	0	6.978	7.299
12	39.0044	40.021	47.5501	47.3446	5.2132	5.34808	8.544	6.374
24	22.0238	23.2307	37.7616	36.4028	16.8761	17.0976	10.61	12.36
36	12.1685	13.6805	29.6291	28.9184	23.4688	23.7034	15.11	13.61
48	5.33529	6.68377	21.6052	21.6354	28.4677	29.3654	15.65	19.8
60	3.294	4.30551	17.1162	16.4672	29.4707	29.6492	18.22	21.78
72	3.01204	2.21019	12.5307	12.2169	30.4246	30.9277	19.63	17.34
84	1.9484	2.72947	10.5509	11.0921	30.2172	30.2817	20.47	19.5
96	1.57196	2.25769	7.75519	8.42645	29.4748	29.889	15.22	18.07
120	1.20647	1.77743	3.67239	4.46946	26.5448	28.6702	19.82	21.46
Figure 3D
Time (h)	Glucose		Xylose		Ethanol		OD600
0	49.2327	51.4307	54.7069	55.9658	0	0	10	9.084
12	37.1357	36.8953	47.3972	45.4885	6.26755	5.91388	10.81	10.01
24	17.83	17.0015	37.7499	37.5263	18.3347	17.9886	12.72	13.51
36	9.28682	8.37575	31.9374	31.8042	23.5638	23.7989	14.4	13.66
48	3.73164	3.10508	25.3942	25.6565	27.7998	27.0913	17.12	17.46
60	2.26145	1.67706	22.4141	21.769	29.0932	27.8926	24.79	18.02
72	1.37253	0.937796	18.4388	17.4513	27.5027	27.9422	19.3	20.59
84	1.21382	0.818801	17.5035	16.4293	27.9471	28.5421	18.41	22.11
96	0.813469	0.542638	13.8874	13.142	25.7355	27.0069	18.58	17.88
120	0.518923	0.328046	9.98599	8.95018	23.9408	24.8067	17.98	20.38
Figure 3E
Time (h)	Glucose		Xylose		Ethanol		OD600
0	49.3379	48.6563	53.7242	53.1391	0	0	8.397	9.192
12	35.2779	32.4154	49.7718	46.799	6.09805	6.74981	8.806	9.459
24	11.9396	10.6699	44.9608	43.2584	17.6213	18.6557	11.9	13.59
36	4.37431	4.76036	41.7189	37.7958	21.2433	19.0807	14.4	16.81
48	0.835475	0.78177	37.3757	35.3482	22.0279	23.2522	14.23	14.49
60	0.105849	0.0908356	36.1036	31.8731	22.4174	22.1797	18.43	21.56
72	0	0	32.3547	29.4626	17.8472	21.7073	16.71	19.23
84	0	0	31.3524	28.0585	17.7983	21.0767	16.9	19.34
96	0	0	27.5485	25.4163	15.751	19.9675	18.72	17.47
120	0	0	21.5905	24.8453	16.5304	15.13	17.78	19.67
Figure 3F
% of YG	10	30	50	70	90
Max EtOH1	27.9356	30.5781	30.4246	29.0932	22.0279
Max EtOH2	26.9719	29.8426	30.9277	27.8926	23.2522
Figure 3G
% of YG	Glucose		Xylose
10	12.056	15.479	0	0
30	4.154	5.219	0	0
50	1.206	1.777	3.672	4.469
70	0.519	0.328	9.986	8.95
90	0	0	21.59	24.845

## Sheet: Fig. 4
Figure 4B
	G0X32	G0X12	G0X6	X0G0	X0G6	X0G12	X0G18
Glucose consumption rate 1	14.2965	14.6678	13.3567	13.5933	10.0637	9.7609	9.31306
Glucose consumption rate 2	14.813	13.7284	14.6667	14.4035	10.2596	9.56401	10.0975
Figure 4C
	G0X32	G0X12	G0X6	X0G0	X0G6	X0G12	X0G18
Xylose consumption rate 1	0.150114	0.121351	0.198418	1.03707	1.5796	1.86411	2.5656
Xylose consumption rate 2	0.131582	0.175052	0.19449	1.04196	1.48392	1.6931	2.53203
Figure 4D
	Glucose		Xylose		Ethanol		OD600
0	72.0804	70.5506	37.0348	38.7098	0	0	9.353	8.054
3	28.0768	29.3652	36.7147	37.7598	19.0351	17.4049	13.03	10.24
6	0.0852	0	37.6825	38.2528	31.0348	29.7344	13.13	13.03
9	0	0	36.4582	38.2059	31.7623	30.586	13.8	14.64
12	0	0	35.3776	37.2486	30.2629	29.3793	16.98	16.42
13	0	0	35.1782	36.7487	29.9054	28.8467	23.9	24.1
18	0	0	32.1296	34.5837	29.7786	28.1971	35.53	19.69
24	0	0	30.4589	32.6527	28.6682	27.0168	21.41	25.03
30	0	0	29.9606	31.5738	28.1518	26.1445	28.92	23.1
36	0	0	30.9666	29.6548	24.9405	29.096	31.28	28.014
42	0	0	29.6809	27.4613	23.3908	23.6159	27.19	25.69
48	0	0	29.0145	26.6943	22.5029	21.417	30.07	23.24
60	0	0	27.9036	25.558	20.7502	21.0608	27.57	31.06
72	0	0	27.5071	24.5828	18.3555	19.5011	25.56	27.47
96	0	0	25.1841	22.5442	13.5853	13.1365	24.64	30.77
120	0	0	23.7492	20.2772	7.06	8.3752	29.55	24.24
Figure 4E
Time (h)	Glucose		Xylose		Ethanol		OD600
0	66.4202	70.7268	41.8407	43.2904	0	0	17.02	17.2
3	25.6402	27.5163	36.5956	34.7779	23.3667	19.7903	22.03	21.52
6	0	0	31.1598	29.9606	30.4856	33.0601	23.46	23.24
9	0	0	27.9467	26.4443	33.364	35.154	26.84	27.24
12	0	0	24.9067	24.0316	32.6688	33.8883	27.75	26.51
15	0	0	22.4839	21.4644	34.6813	39.2145	29.83	28.87
18	0	0	21.1412	20.1658	33.3438	34.2287	28.5	26.25
21	0	0	18.6998	20.6221	35.3153	38.5381	28.52	29.02
24	0	0	19.4044	15.6741	40.1402	36.3581	29.84	28.67
27	0	0	13.8399	15.1574	34.2372	36.9288	31.7	29.82
30	0	0	14.4397	12.403	36.1635	33.7703	33.03	29.3
Figure 4F
Time (h)	Glucose		Xylose		Ethanol		OD600
0	73.6286	68.1644	46.0732	42.8153	0	0	10.78	8.574
3	70.3029	67.5695	35.7878	35.3665	2.81414	2.44873	9.47	8.048
6	70.7892	68.6215	28.7764	29.5718	4.67692	4.0842	9.919	9.91
9	70.8029	70.7539	22.0985	19.8128	6.73543	7.47195	12.44	10.73
12	72.4743	70.1438	11.6457	14.5015	9.5225	8.29891	13.03	10.57
13	68.8482	67.7775	11.1195	14.0876	14.0561	9.31522	20.48	21.76
15	40.1313	40.6252	6.39547	8.13783	20.9878	24.1959	24.28	24.3
17	20.0538	19.9465	4.01207	5.78031	36.5699	37.6212	28.02	27.02
18	13.9088	12.7597	3.47604	4.94859	36.9686	35.2812	28.16	25.58
20	0	0	3.43285	2.16995	35.8909	44.6391	26.9	25.98
21	0	0	3.27102	2.13475	43.3281	46.6597	30.7	28.44
24	0	0	1.33467	2.1809	45.8085	43.2601	32.17	29.75
27	0	0	1.43616	0.589776	48.5125	48.2943	32.24	30.34

## Sheet: Fig. 6
Figure 6A-simulation			Figure 6A-experiment			Figure 6B-simulation			Figure 6B-experiment			Figure 6C
Initial YG fraction	Max EtOH Yield (g/g)		Initial YG fraction	Max EtOH Yield (g/g)		Delay time (h)	Max EtOH Yield (g/g)		Delay time (h)	Max EtOH Yield (g/g)		Time (h)	Glucose		Xylose		Ethanol		OD600
0	0.121718		0.1	0.296811		-50	0.274065		-32	0.283101		0	54.9503	58.13	32.8268	33.0632	0	0	10.09	10.67
0.01	0.124743		0.3	0.3666		-49	0.274065		-12	0.286896		5	52.4766	52.7998	30.0144	30.2103	2.64835	2.60098	11.88	12.79
0.02	0.152974		0.4	0.368132		-48	0.274065		-6	0.284713		16	55.9945	55.0179	21.0309	20.4575	6.89402	7.70317	14.64	12.42
0.03	0.171754		0.5	0.369957		-47	0.274065		0	0.32304		24	54.164	53.0755	16.3676	16.1556	8.54467	8.7998	11.38	13.67
0.04	0.186989		0.7	0.356232		-46	0.274065		6	0.382664		33	49.066	53.7028	10.7292	5.01306	8.19724	10.9408	13.38	12.87
0.05	0.200089		0.9	0.33374		-45	0.274065		12	0.421745		34	53.7649	55.9336	12.8757	13.0681	9.3295	9.52307	24.654	21.28
0.06	0.211603					-44	0.274065		18	0.373354		38	7.23387	4.59971	7.19726	6.79877	32.5398	33.6005	22.82	23.33
0.07	0.221906					-43	0.274065		27	0.376424		40	0	0	2.3923	2.22403	38.4201	41.4974	25.8	26.1
0.08	0.231269					-42	0.274065		40	0.316467		42	0	0	1.9283	1.99899	38.8086	40.2389	23.64	23.93
0.09	0.239917					-41	0.274065
0.1	0.247905					-40	0.274065
0.11	0.255381					-39	0.274065
0.12	0.262408					-38	0.274065
0.13	0.269061					-37	0.274065
0.14	0.275447					-36	0.274065
0.15	0.281504					-35	0.274065
0.16	0.287389					-34	0.274065
0.17	0.293045					-33	0.274065
0.18	0.298513					-32	0.274065
0.19	0.303853					-31	0.274065
0.2	0.309048					-30	0.274065
0.21	0.314117					-29	0.274065
0.22	0.319078					-28	0.274065
0.23	0.323926					-27	0.274065
0.24	0.328654					-26	0.274065
0.25	0.333236					-25	0.274065
0.26	0.337638					-24	0.274065
0.27	0.341851					-23	0.274065
0.28	0.345806					-22	0.274065
0.29	0.34947					-21	0.274065
0.3	0.352789					-20	0.274065
0.31	0.355794					-19	0.274065
0.32	0.35841					-18	0.274065
0.33	0.360673					-17	0.274065
0.34	0.362622					-16	0.274065
0.35	0.364251					-15	0.274065
0.36	0.365576					-14	0.274065
0.37	0.36665					-13	0.274065
0.38	0.367502					-12	0.274065
0.39	0.368147					-11	0.274065
0.4	0.368591					-10	0.274065
0.41	0.368878					-9	0.274065
0.42	0.368985					-8	0.274214
0.43	0.368952					-7	0.275372
0.44	0.368757					-6	0.276532
0.45	0.368419					-5	0.277803
0.46	0.367926					-4	0.279308
0.47	0.367303					-3	0.281152
0.48	0.366522					-2	0.283472
0.49	0.365624					-1	0.291544
0.5	0.364578					-0.0001	0.305861
0.51	0.363395					0.0001	0.305864
0.52	0.362078					1	0.316457
0.53	0.360626					2	0.324794
0.54	0.35905					3	0.332267
0.55	0.357352					4	0.339239
0.56	0.355543					5	0.345763
0.57	0.353629					6	0.351868
0.58	0.35162					7	0.357568
0.59	0.349528					8	0.36287
0.6	0.347357					9	0.367766
0.61	0.345123					10	0.372244
0.62	0.342829					11	0.376285
0.63	0.340488					12	0.379864
0.64	0.338108					13	0.38296
0.65	0.335693					14	0.385552
0.66	0.33325					15	0.387633
0.67	0.330786					16	0.389217
0.68	0.328306					17	0.390329
0.69	0.325814					18	0.391016
0.7	0.323312					19	0.391328
0.71	0.320807					20	0.391311
0.72	0.318299					21	0.390992
0.73	0.315793					22	0.390385
0.74	0.313291					23	0.389494
0.75	0.310794					24	0.388327
0.76	0.308306					25	0.38691
0.77	0.305826					26	0.385295
0.78	0.303357					27	0.383558
0.79	0.300902					28	0.381766
0.8	0.29846					29	0.379982
0.81	0.296033					30	0.378247
0.82	0.293621					31	0.376571
0.83	0.291226					32	0.374953
0.84	0.288849					33	0.373387
0.85	0.286488					34	0.37186
0.86	0.284148					35	0.370361
0.87	0.281825					36	0.368884
0.88	0.279525					37	0.367422
0.89	0.277244					38	0.365974
0.9	0.274985					39	0.364535
0.91	0.272747					40	0.363104
0.92	0.27053					41	0.36168
0.93	0.268336					42	0.360264
0.94	0.266161					43	0.358854
0.95	0.264011					44	0.35745
0.96	0.261873					45	0.356052
0.97	0.259768					46	0.354661
0.98	0.257677					47	0.353276
0.99	0.255599					48	0.351897
1	0.253553					49	0.350525
						50	0.34916

## Sheet: Supplementary Fig. 1
Supplementary Fig. 1A					Supplementary Fig. 1B
Time (h)	OD600	Glucose	Ethanol		Time (h)	OD600	Glucose	Ethanol
0	0.5	45.6644	0		0	0.5	45.6644	0
8	2.12	41.639	1.02843		8	1.6	41.8023	1.18165
24	6.15	11.0968	12.1196		24	8	0	14.8407
31	7.2	5.91539	13.6004		31	9	0	15.1045
Supplementary Fig. 1C					Supplementary Fig. 1D
Time (h)	OD600	Xylose	Ethanol		Time (h)	OD600	Xylose	Ethanol
0	0.5	43.968	0		0	0.5	43.968	0
24	3	38.3466	0		24	3.45	36.3312	0
31	4	36.8668	0		31	4.44	34.1623	0.768263
48	4.5	31.6853	0		48	6.2	23.8366	2.57548
55	5.7	31.6713	0		55	8	20.4942	3.90746
72	7.3	33.025	0		72	10.22	12.8611	6.15499
96	9	25.9472	0		96	12.6	5.87215	6.34843

## Sheet: Supplementary Fig. 2
Supplementary Fig. 2A								Supplementary Fig. 2B								Supplementary Fig. 2C
Time (h)	OD600		Glucose		Xylose			Time (h)	OD600		Glucose		Xylose			Time (h)	OD600		Glucose		Xylose
0	0.945	0.958	22.4251	22.9821	0	0		0	1.187	1.122	0.221733	0.222232	20.77	20.6094		0	0.894	1.388	19.147	19.4921	21.1718	21.1502
6	3.441	3.462	18.274	17.9174	0	0		6	1.943	2.02	0.169629	0.165931	20.6161	20.8871		6	3.257	3.127	15.6061	15.6601	20.9079	21.1412
12	9.304	9.916	2.20089	1.82888	0	0		12	3.279	3.404	0	0	20.6881	19.6935		12	8.879	8.579	2.17299	2.03512	17.6989	18.0611
24	14.48	13.31	0.366398	0.375651	0	0		24	4.317	4.472	0	0	19.4366	19.1611		24	15.33	13.93	0	0	13.5462	13.805
36	15.07	15.1	0.386718	0.331658	0	0		36	4.59	5.017	0	0	21.8413	21.8047		36	17.77	16.55	0.276624	0.264272	13.6293	14.1628
								48	4.752	5.803	0	0	22.279	20.5358
								72	5.649	7.86	0.144483	0	19.7153	19.8622
								96	5.764	7.742	0.23	0	17.1844	17.0574
Supplementary Fig. 2D								Supplementary Fig. 2E								Supplementary Fig. 2F
Time (h)	OD600		Glucose		Xylose			Time (h)	OD600		Glucose		Xylose			Time (h)	OD600		Glucose		Xylose
0	0.848	0.871	23.2003	21.1004	0	0		0	1.088	0.897	0.146762	0.154079	19.7532	20.3097		0	0.855	1.057	20.3952	20.0016	21.6765	21.1443
8	1.164	1.197	23.8436	21.2353	0	0		8	1.707	1.634	0.185842	0.184923	19.2136	19.7577		8	1.31	1.641	19.3397	19.9817	19.6968	20.5884
12	1.297	1.138	23.6023	20.8753	0	0		12	2.752	2.667	0.207665	0.194336	17.9059	18.7088		12	1.643	1.785	19.5245	20.0805	19.4207	20.232
24	1.357	1.5	23.3959	20.9613	0	0		24	9.559	8.486	0.596789	0.294575	8.99465	12.2332		24	2.377	2.353	20.5367	19.7556	19.1354	21.1429
48	1.592	1.441	23.1624	21.3187	0	0		48	14.61	15.65	0.866257	0.998	0.265613	0.521968		48	3.594	4.321	19.3075	19.9144	13.8761	13.5845
72	1.18	1.241	23.4506	23.0803	0	0		72	10.09	11.38	1.24618	1.15572	0.249763	0.227307		72	4.44	4.352	18.9676	21.2094	8.07011	7.87616
96	0.929	0.989	23.7968	22.9251	0	0										96	4.01	6.214	20.0053	20.9086	3.43566	4.03691

## Sheet: Supplementary Fig .3
Supplementary Fig. 3A								Supplementary Fig. 3B
Time (h)	OD600		Glucose		Xylose			Time (h)	OD600		Glucose		Xylose
0	1.221	1.172	21.1806	22.0034	0	0		0	1.088	1.083	0.144208	0.134554	19.8321	19.3043
8	1.569	1.754	21.691	20.0913	0	0		8	3.3833	3.544	0.184825	0.183926	17.9463	18.1309
12	1.631	1.7	19.7187	20.845	0	0		12	6.313	6.479	0.255203	0.27185	15.3861	14.9067
24	1.656	1.606	21.342	20.6545	0	0		24	8.393	10.33	0.280404	0.502708	9.0925	12.9302
48	1.983	2.042	21.3922	20.6044	0	0		48	14.52	12.99	0.908679	0.941202	0.268248	0.566316
72	1.944	1.922	24.0938	21.9893	0	0		72	11.59	12.14	1.1667	1.20792	0	0
96	1.349	1.116	22.203	21.2294	0	0
								Supplementary Fig. 3D
Supplementary Fig. 3C									YX1						YX2
Time (h)	OD600		Glucose		Xylose			Time (h)	OD600		Glucose		Xylose		OD600		Glucose		Xylose
0	1.009	0.94	19.7069	19.2081	20.8996	20.0154		0	0.855	1.057	20.3952	20.0016	21.6765	21.1443	1.009	0.94	19.7069	19.2081	20.8996	20.0154
8	3.563	3.505	19.9905	17.6422	19.2723	16.8122		8	1.31	1.641	19.3397	19.9817	19.6968	20.5884	3.563	3.505	19.9905	17.6422	19.2723	16.8122
12	6.428	7.533	19.6675	20.0959	16.1653	16.3402		12	1.643	1.785	19.5245	20.0805	19.4207	20.232	6.428	7.533	19.6675	20.0959	16.1653	16.3402
24	10.01	10.64	19.9216	20.9148	8.1706	8.03165		24	2.377	2.353	20.5367	19.7556	19.1354	21.1429	10.01	10.64	19.9216	20.9148	8.1706	8.03165
48	14.18	14.26	22.0934	23.181	0	0		48	3.594	4.321	19.3075	19.9144	13.8761	13.5845	14.18	14.26	22.0934	23.181	0	0
72	13.24	12.15	27.2934	22.0088	0	0		72	4.44	4.352	18.9676	21.2094	8.07011	7.87616	13.24	12.15	27.2934	22.0088	0	0
96	10.69	12.05	22.7451	26.48	0	0		96	4.01	6.214	20.0053	20.9086	3.43566	4.03691	10.69	12.05	22.7451	26.48	0	0

## Sheet: Supplementary Fig. 4
Supplementary Fig. 4A								Supplementary Fig. 4B								Supplementary Fig. 4C
YG2								YG2								YG2
	OD600		Glucose		Xylose				OD600		Glucose		Xylose			Time (h)	OD600		Glucose		Xylose
0	1.275	1.167	23.0103	27.0936	0	0		0	1.086	1.255	0.238119	0.228463	22.0345	21.1038		0	1.32	1.155	22.0886	20.7555	24.1751	20.2115
12	3.66	3.81	25.1862	22.0534	0	0		12	1.719	1.837	0.230137	0.224835	21.7406	21.5699		12	4.406	3.84	19.1926	18.9669	24.1858	20.6551
24	10.58	11.23	5.75074	5.48713	0	0		24	2.192	2.157	0.191772	0.18842	21.9527	21.3513		24	11.64	11.777	2.8027	2.74003	20.0401	19.4666
36	15.49	14.53	0.472844	0.445148	0	0		36	2.448	2.454	0.17939	0.172122	22.5696	21.3801		36	14.93	15.8	0.266107	0.150243	18.035	17.7294
48	15.61	16.08	0.0928438	0.0869998	0.183603	0.187117		48	2.038	2.417	0.171777	0.16889	23.048	22.5858		48	14.67	17.46	0	0	18.2465	16.919
Supplementary Fig. 4D								Supplementary Fig. 4E								Supplementary Fig. 4F
YX3								YX3								YX3
Time (h)	OD600		Glucose		Xylose			Time (h)	OD600		Glucose		Xylose			Time (h)	OD600		Glucose		Xylose
0	0.83	0.55	22.894	22.314	0	0		0	1.083	0.918	0.148132	0.148828	20.4597	20.0203		0	1.035	0.64	20.172	19.8173	19.845	20.6784
6	1.078	1.112	23.4383	23.4512	0	0		6	3.192	2.082	0.203187	0.190849	20.2177	19.7362		6	2.274	2.177	22.3578	21.2542	20.6065	20.6603
12	1.165	0.994	22.7726	22.6198	0	0		12	8.772	9.371	0.342979	0.31096	11.5634	11.486		12	7.163	7.336	21.0526	20.3612	12.22	13.098
24	1.126	1.083	22.4204	22.7433	0	0		24	16.13	16.62	0.712444	0.696804	0.925836	0.916693		24	12.61	12.79	22.1449	21.7601	2.83388	3.24508
36	1.524	1.745	21.9549	22.8721	0	0		36	18.08	17.63	0.847428	0.810338	0.365741	0.238565		36	14.83	14.65	21.3718	22.9856	0	0
48	1.968	1.956	24.8932	24.6703	0	0		48	17.05	16.82	1.10282	0.911501	0	0		48	14.29	13.54	24.8476	23.8578	0	0

## Sheet: Supplementary Fig. 5
Supplementary Fig. 5A								Supplementary Fig. 5B								Supplementary Fig. 5C
Time (h)	OD600		Glucose		Xylose			Time (h)	OD600		Glucose		Xylose			Time (h)	OD600		Glucose		Xylose
0	0.804	0.529	22.8845	22.0114	0	0		0	0.509	0.61	0	0	19.6934	16.9199		0	0.817	0.821	17.2346	17.7983	20.3274	20.1604
10	5.473	6.442	10.938	10.5304	0	0		10	3.391	3.39	0	0	17.2693	17.0316		10	6.419	4.666	7.87867	9.39307	17.969	17.5296
24	11.8	14.14	0.480561	0.391102	0	0		24	3.133	3.463	0	0	16.6876	16.8445		24	11.07	13.17	0.442229	0.320971	16.224	15.8721
36	10.25	7.936	0	0	0	0		36	3.77	3.177	0	0	14.9495	14.662		36	13.94	13.45	0	0	14.9495	14.662
Supplementary Fig. 5D								Supplementary Fig. 5E								Supplementary Fig. 5F
Time (h)	OD600		Glucose		Xylose			Time (h)	OD600		Glucose		Xylose			Time (h)	OD600		Glucose		Xylose
0	1.065	0.957	22.5315	22.7236	0	0		0	0.683	0.703	0	0	20.8157	19.7241		0	0.804	1.185	17.833	17.9494	20.1145	20.0667
10	2.224	1.685	20.188	20.2509	0	0		10	7.043	8.163	0.267857	0.273315	10.7436	10.4279		10	6.14	5.181	17.3853	17.4743	11.8345	12.9165
24	2.313	3.087	20.0321	20.4888	0	0		24	13.31	14.68	0.698528	0.706891	0.37529	0.410337		24	13.34	13.75	19.5861	20.1065	0	0
36	3.115	2.162	20.5281	21.4319	0	0		36	14.15	16.48	0.844656	0.624852	0.320367	0		36	16.4	14.83	19.4287	20.0363	0	0

[truncated: 9 more sheets: Supplementary Fig. 6, Supplementary Fig. 7, Supplementary Fig. 8, Supplementary Fig. 9, Supplementary Fig. 10, Supplementary Fig. 11, Supplementary Fig. 12, Supplementary Fig. 13, Supplementary Fig. 14]
